# Supplementary material for: Kainic Acid Induces mTORC1-Dependent Expression of Elmo1 in Hippocampal Neurons
Source: Mol Neurobiol. 2016 Mar 19;54(4):2562–78. doi: 10.1007/s12035-016-9821-6 (PMC5390005; doi:10.1007/s12035-016-9821-6)
Supplement: Supplementary file 1 — (XLS 119 kb) [file 12035_2016_9821_MOESM1_ESM.xls]

## Sheet: Gene_list_KAvsC_(FDR1%)
Supplementary Table 1. A table listing the results of two-way ANOVA (followed by correction for multiple comparisons) for KA. The lists include: those genes altered by KA treatment (FDR <1%, KA versus C), by time and with interaction between the factors; the expression levels of genes from patterns A-E; and the fold change over control in each time-point of the experiment. P-values obtained from …
Illumina_probe	Gene_cluster	Gene_symbol	Accession	GeneID	Description	KA_treatment_Two_way-ANOVA_FDR	KA_time_Two_way-ANOVA_FDR	KA_interaction_Two_way-ANOVA_FDR	R_treatment_Two_way-ANOVA_FDR	R_time_Two_way-ANOVA_FDR	R_interaction_Two_way-ANOVA_FDR	C_0.5h_1_signal	C_0.5h_2_signal	C_0.5h_3_signal	C_0.5h_4_signal	C_0.5h_5_signal	C_0.5h_6_signal	C_2h_1_signal	C_2h_2_signal	C_2h_3_signal	C_2h_4_signal	C_2h_5_signal	C_2h_6_signal	C_6h_1_signal	C_6h_2_signal	C_6h_3_signal	C_6h_4_signal	C_6h_5_signal	C_6h_6_signal	C_24h_1_signal	C_24h_2_signal	C_24h_3_signal	C_24h_4_signal	C_24h_5_signal	C_24h_6_signal	K_0.5h_1_signal	K_0.5h_2_signal	K_0.5h_3_signal	K_2h_1_signal	K_2h_2_signal	K_2h_3_signal	K_6h_1_signal	K_6h_2_signal	K_6h_3_signal	K_24h_1_signal	K_24h_2_signal	K_24h_3_signal	R_0.5h_1_signal	R_0.5h_2_signal
50129	A	Traip	XM_345981.3	367167	Rattus_norvegicus_TRAF-interacting_protein(Traip_predicted).	0.000343874	0.136705	0.491925	0.474562	0.34087	0.810566	176.9	212.8	220.9	224.8	194.8	238.4	209.3	214.7	189.8	237.2	187.3	205.6	269.5	252.2	216.8	185.4	204.9	206.4	199.5	196.3	205.8	205.6	190.6	207	224	176.7	195.2	212.8	166.5	165.5	152.8	167.7	171.3	138.9	126.7	121.1	240	206.5
450050	A	LOC497678	XM_579381.1	497678	Rattus_norvegicus_hypothetical_gene_supported_by_NM_013192_(LOC497678).	0.00560861	0.722364	0.81556	0.221954	0.652467	0.599527	356.3	423.5	449.6	583.7	387.4	446.3	342	343.4	425.2	639.8	407	398.1	560.6	438.1	398.8	265.1	455.4	464.7	458.4	576.2	409.4	309.6	520.3	469.3	584.1	204.7	415.8	393.1	209.3	291.2	269.6	300.1	244.6	189	162.4	221.9	496.1	382.2
730132	A	Tiam1	XM_001072877.1	304109	Rattus_norvegicus_T-cell_lymphoma_invasion_and_metastasis_1_(Tiam1).	0.00623079	0.803176	0.878559	0.784324	0.625248	0.605667	675.2	423.7	742.8	630.4	660.1	829.3	601.3	691	766.7	991.1	666.1	728.3	832.8	823.6	778.3	541.5	720.9	807.8	816	679.1	740	630.7	917.8	799.4	700.3	318.1	648.9	375.6	444.9	537.8	434.5	527.4	392.7	491	590.2	652.9	752.7	609.5
1170286	A	Grm1	NM_017011.1	24414	Rattus_norvegicus_glutamate_receptor,_metabotropic_1_(Grm1),_transcript_variant_1.	0.00369362	0.652503	0.860958	0.278889	0.584135	0.758654	221.1	230.7	248.2	322.7	203.6	244.2	185.4	224.4	231.1	269.7	201.4	289.1	331.5	242.9	250.1	165.3	218.2	246.5	209.2	270.2	209.4	182.7	267.6	272.9	295.8	146	202.6	196.7	144	173.1	141.9	156.6	161.7	145.8	132	128.8	220.7	215.1
2350050	A	RGD1305915	XM_001060650.1	296758	Rattus_norvegicus_similar_to_RIKEN_cDNA_2810037C14,_transcript_variant_2_(RGD1305915).	0.00290563	0.47615	0.826482	0.236313	0.0734814	0.9247	1861.1	1466.2	1801.4	1784	1949.5	2201.6	2019.1	1907.3	1627.9	2099.9	1942.2	1769.7	1929.4	2025.8	1741.4	2272.8	2182.8	2218	2282.8	2019.1	2125.2	2131.3	1974.9	2222.7	1697	1948.3	1691.7	1413.8	1750.2	1504.5	1611.3	1651.5	1422.2	1749.2	1650.6	1626.3	1810.9	1868.5
2480600	A	Mobkl3	NM_133528.1	171050	Rattus_norvegicus_MOB1,_Mps_One_Binder_kinase_activator-like_3_(yeast)_(Mobkl3).	0.00802061	0.759468	0.491925	0.529611	0.963344	0.268563	1323.4	1144.2	1627.9	1540.5	1442.9	1665.4	1438.7	1431.5	1613.2	1514.6	1214.3	1709	1668.4	1287.6	1413.8	1387.7	1425.9	1637.5	1971.2	2043.5	1341.1	1496.6	1490.5	1564.7	1511.9	1201.4	1582.9	1219.9	1412.5	1393.1	1286.3	1014.1	887.1	967.5	851.4	1096	1568.9	1741.4
5860731	A	Tbc1d22b	NM_001025059.1	502414	Rattus_norvegicus_TBC1_domain_family,_member_22B_(Tbc1d22b).	0.000681435	0.494219	0.680494	0.0333816	0.410927	0.480105	1084	871	1146	1371.2	1026.4	1272.6	1000.8	986	926.6	1279.8	951.7	1244.2	1275.6	1007.3	1066.1	1124.1	1085.8	1176.9	1352.2	1380	1026.9	1231.7	1214.9	1251.4	1025.8	1058.4	1094.6	773.3	906.8	849.9	936.3	805.1	781.1	818.3	769.5	846.1	1097.8	1190.1
6900162	A	Camkk1	NM_031662.1	60341	Rattus_norvegicus_calcium/calmodulin-dependent_protein_kinase_kinase_1,_alpha_(Camkk1).	0.00399628	0.860149	0.883141	0.497318	0.600348	0.721513	1247.1	1027.3	1913.3	1733.9	1754.2	2106.7	1471.9	2206.2	2128.1	2867.1	1932	1471.1	2385.3	2112.2	2059.4	1188.3	1880.1	1798.2	1958.1	2032.5	1866.1	1345	2145.3	1825.4	1318.4	909.9	1590.6	875.6	1214.9	1670.1	1505.2	1221.4	792	847	947.1	994.2	1983.5	1348.3
610494	B	Il4	NM_201270.1	287287	Rattus_norvegicus_interleukin_4_(Il4).	0.00230823	0.869904	0.709777	0.77387	0.5353	0.664256	141	143.5	141.6	143	161.1	155	135.3	137.3	148.7	152.5	165.6	136.5	136.2	134.6	147.6	138.5	152.1	139.8	130.1	128.1	160.1	145.4	147	143.1	128.9	158.6	163.4	181.1	178.8	163.3	163.8	199.6	180.3	166.3	161.6	179.7	156.8	154
730020	B	Emd	NM_012948.1	25437	Rattus_norvegicus_emerin_(Emd).	2.85818e-05	0.419903	0.443451	0.301292	0.946416	0.768869	1209.4	1538.7	1253.2	1157.3	1262.8	1300.7	1238	1195.4	1310.8	1331	1307.6	1012.2	1152	1259.3	1402.4	1283.7	1111.7	1268.7	1018.9	798.5	1439.9	1297.3	1175.8	1275.6	1214.9	1502.3	1313.3	1752.2	1523.5	1655.2	2146.5	1993.5	2287	1733.9	1719.8	1827.5	1368.2	1212.6
940025	B	Crem	NM_017334.1	25620	Rattus_norvegicus_cAMP_responsive_element_modulator_(Crem),_transcript_variant_2.	6.06642e-08	0.247487	0.0469449	0.514106	0.0465036	0.229784	182.9	178.4	186.4	200.8	173.4	149	180.3	157.6	184.9	170.4	151.2	161.7	186.9	160.2	163.8	184.5	156.5	169.8	159.2	144.8	168.8	207.9	173.6	151.1	195.3	180.4	189.5	236	246.7	279.5	372.4	299.3	320.3	229.5	263.5	324.5	276.9	216.2
1340458	B	LOC503275	XM_578810.1	503275	Rattus_norvegicus_similar_to_Hypothetical_protein_CBG00568_(LOC503275).	0.000293742	0.127291	0.215493	0.109208	0.287746	0.627787	133.5	146.9	131.4	124.6	138	125.5	131.2	127.1	133.3	127.5	125.7	131.1	127.3	139.4	119.9	130	140.6	124	129.4	119.5	123.6	122.8	130.2	130.4	140.5	137.8	139.6	161.4	127.8	147	222.3	161.4	201.3	158.8	146	129.3	132.1	136.7
1660433	B	Penk1	NM_017139.1	29237	Rattus_norvegicus_proenkephalin_1_(Penk1).	0.000681435	0.344667	0.851068	0.000802933	0.110978	0.321475	875.6	418.9	423	399.4	697	406.4	781.5	697.2	705.1	365	867	637.8	405.2	562.5	639	906.5	570.9	578.9	463.7	347.5	1162.4	771.6	514.6	485.5	541.5	1035.6	585	949.6	2141.3	1178.4	1714.5	1349	1677.1	1240.1	1823.3	1244.8	510.5	708
3840112	B	Pcsk1	NM_017091.2	25204	Rattus_norvegicus_proprotein_convertase_subtilisin/kexin_type_1_(Pcsk1).	0.00241826	0.14745	0.46741	0.534979	0.556902	0.86195	117.9	116.3	109.9	127.7	120.3	115.6	145.3	138.3	122.1	114.1	117.2	123.9	153.7	113.5	130.9	112.7	124.2	122.3	114.4	129.5	122.6	121.3	120.9	123.6	125.5	105.5	133.9	165.4	125.5	126.4	166.1	227.8	181.6	142.1	178.8	213.3	118.3	121.2
4570066	B	Crem	NM_013086.1	25620	Rattus_norvegicus_cAMP_responsive_element_modulator_(Crem),_transcript_variant_1.	6.06642e-08	0.106196	0.0469449	0.320204	0.472265	0.908919	445.1	442.4	385.3	427.1	382.6	380.4	443.2	401	380.3	342	342.1	331.2	443.6	442.7	389.1	436.2	362.9	369.3	344.6	396.7	474	414.5	337.3	340.9	430.3	438.4	435.3	859.4	602.1	673	1065.6	671.8	1250.1	651.5	627.7	713.6	494.5	445.3
4850148	B	Crem	NM_017334.1	25620	Rattus_norvegicus_cAMP_responsive_element_modulator_(Crem),_transcript_variant_2.	3.41269e-07	0.0560538	0.167218	0.340486	0.98931	0.83691	607.9	441.1	466.1	550.1	528.8	493.9	607.2	553.5	582.7	596	407.7	425.1	610.8	544.2	660.4	588.9	460.3	543.5	468	385.8	729.3	598.7	484.7	524.1	534.7	570.3	561.6	750.5	937.3	1089.8	1876.8	1067	1294	1187.6	1085.8	1489.6	749.7	555.8
5550403	B	Nts	XM_216884.4	299757	Rattus_norvegicus_neurotensin(Nts_predicted).	4.6823e-07	0.00848348	0.000320393	0.911034	0.570782	0.976353	182.3	178	148.2	192.4	155.3	195.9	236	151.9	209.8	174.7	168.9	129.1	173.3	209.7	218.5	169.5	177.9	210.9	152.3	138	221.3	162.3	245.5	144.1	211.4	172.1	263.9	186.7	157.7	173	492.1	412.8	457.2	551.9	636.9	811.1	192.7	155.8
5690114	B	Crh	NM_031019.1	81648	Rattus_norvegicus_corticotropin_releasing_hormone_(Crh).	6.06642e-08	0.00771294	0.00350356	0.932694	0.64374	0.653341	102.2	122.7	105.4	147.6	105.9	108.4	120.8	112.1	108.5	123	103.8	117.6	111.9	112.3	132	115.5	105.5	120.2	124	119.2	121.5	138.9	117.5	121.4	116.4	123.3	118	190.3	157.7	135.5	206.1	271.6	173	243.2	315.5	384.9	120.2	108.8
5900403	B	Cartpt	NM_017110.1	29131	Rattus_norvegicus_CART_prepropeptide_(Cartpt).	0.000215665	0.246763	0.263556	0.979517	0.228684	0.952442	133.5	176	131.5	141.3	126.3	128.9	127	131.9	124.8	126	127.5	111.7	125	141.8	139.5	131.5	166.8	128.3	110.3	113.5	137.2	120	155.3	128.6	135.4	133	147.4	244.1	155.3	157.7	145.1	474.4	380.4	238.2	538.2	414.5	133.8	121.6
6040286	B	Tac1	NM_012666.1	24806	Rattus_norvegicus_tachykinin_1_(Tac1).	0.000462786	0.566135	0.557304	0.881414	0.681321	0.999319	206.5	290.1	165.1	215.9	200.4	170.7	214.7	269.2	189.1	198.6	190	181.7	239.8	209.7	220	216.6	165	172.3	134.5	139.9	170.6	254.7	231.9	173	223.9	217.4	208.5	298.5	362.8	218.9	370.7	601.1	325.2	331.8	324.4	442	235	199.3
6220068	B	Serpinb2	NM_021696.1	60325	Rattus_norvegicus_serine_(or_cysteine)_peptidase_inhibitor,_clade_B,_member_2_(Serpinb2).	0.00162335	0.0354925	0.00227779	0.533114	0.687416	0.871747	158.6	146.8	154.9	152.4	167.2	151.1	163.3	164.2	174.6	169.5	158.9	152.4	151.5	170.4	157.9	163.1	146.7	163.4	140.4	161.5	198.3	153.1	170.9	165.4	162.5	165.8	159.3	154.1	172.9	162.9	380	275.7	237.4	169.1	194.8	179.1	161.7	162.3
6940309	B	Chrne	NM_017194.1	29422	Rattus_norvegicus_cholinergic_receptor,_nicotinic,_epsilon_(Chrne).	1.51794e-07	0.0294562	0.000374915	0.92452	0.845168	0.964836	135.6	167	134.9	134.5	130.8	142.5	131.3	151.2	133.4	136.5	143	128.9	143	153.1	134.3	129.5	128.1	136.6	117.3	134.7	146.6	119.6	133.7	132.8	129.7	123.7	132.1	180.2	208.8	174.6	452.2	300.9	245.2	202.9	282.3	240.9	140	125.4
50672	C	Id1	NM_012797.2	25261	Rattus_norvegicus_inhibitor_of_DNA_binding_1_(Id1).	0.00399628	0.0932853	0.971085	0.0119531	0.03638	0.954124	2053.2	973.7	1701.4	953.4	1798.2	1615.8	1531.8	1771.5	2117.4	868.1	1439.3	1281.1	758.6	1220.6	1397.4	1185.9	1154.3	1241.8	562.9	546	1130.4	980	824.3	995.6	2174.2	3151.1	2425	1302.5	2575.9	4135.8	2382.3	1815.4	1575.6	2042.2	1529.4	1566.6	2382.3	2194.4
730358	C	Snai1	NM_053805.1	116490	Rattus_norvegicus_snail_homolog_1_(Drosophila)_(Snai1).	0.00369362	0.764761	0.907364	0.19275	0.403005	0.826256	264.7	204	200.9	199	229.5	210.2	194.6	207.7	286.3	230.8	193.4	217.7	192.4	201.4	221.3	224.4	194	254.1	186.8	197.8	247.6	197.4	206.6	190	256.3	232.6	253.5	224	287.5	363	299.9	280	285.2	279.5	241.6	259.2	289.5	232.9
1410537	C	RGD1560859	XR_008965.1	500243	Rattus_norvegicus_similar_to_2300003P22Rik_protein(RGD1560859_predicted).	0.0072668	0.443461	0.986703	0.390895	0.668101	0.984563	115.3	118.4	123.7	120.4	124.6	113.5	123	128.2	123.6	125.6	117.9	119.8	130.3	127	131.9	111.1	128.4	114.8	120.1	118	121	119.6	119.4	118.4	123.2	131.8	134.3	136.3	130.4	142.3	137.3	125.5	146.1	142.2	116.9	129.1	123.9	123.4
2190092	C	Tle3	NM_053400.1	84424	Rattus_norvegicus_transducin-like_enhancer_of_split_3_(E(sp1)_homolog,_Drosophila)_(Tle3).	0.00523558	0.180031	0.573167	0.0415019	0.290374	0.784266	1232.4	959.7	1126.3	637.4	1216.9	998.6	949.1	1152.5	1543	913.6	1213	1098.5	682.8	1086.3	1117.8	838.1	757.5	956.8	896.6	844.4	939.2	864.8	985.5	889.1	1032.6	964.2	964.2	1627.9	1325.9	2059.4	1626.3	1624.7	1693.7	1313.3	1183.5	1130.4	1234.1	954.4
2480195	C	Gadd45g	XM_001053888.1	291005	Rattus_norvegicus_growth_arrest_and_DNA-damage-inducible_45_gamma_(Gadd45g).	6.53534e-06	0.261186	0.903237	0.126326	0.120348	0.680726	1970.4	847.8	1067	670.4	1325.3	959.3	1362.8	1269.8	1264.4	924.6	1079.5	806.7	684.7	1078.3	1010.4	1019.8	1033.2	796.4	557.2	466	938.6	883.3	799.1	814.5	2210.9	2197	1606.2	1829.6	3080.1	3900.4	3019.4	1590.6	1562.1	1705.5	2195.9	1927	1633.9	2184.2
3120465	C	Notch4	NM_001002827.1	406162	Rattus_norvegicus_Notch_homolog_4_(Drosophila)_(Notch4).	0.00399628	0.236827	0.690668	0.191879	0.0374984	0.764166	211.5	206.5	192.7	229.8	205.9	215.4	206.3	214.2	227.1	184.2	204.3	199.2	199.5	216.2	207.3	173.7	195	200.8	155.8	165.6	160	183.6	193.3	188.4	229.4	210.2	244.9	254	210	228.3	205.9	235.5	222.9	253.6	257.8	204.2	236.7	195.4
3450731	C	RGD1565844	XM_001068102.1	317486	Rattus_norvegicus_similar_to_RIKEN_cDNA_1700045I19(RGD1565844_predicted).	0.00802061	0.546352	0.778207	0.741465	0.0673637	0.831207	154.6	177.8	159.8	164.2	152.1	184.5	163.6	166.5	151	139.3	154	143.4	151.8	176.9	142	159.9	139.1	157.2	124.8	124.1	143.9	143.8	149.2	152.7	171.1	142.2	185.1	226.4	156.6	168.7	183.2	195.7	201	180.4	173.2	188.6	171.4	175.2
6220168	C	Sphk1	NM_133386.2	170897	Rattus_norvegicus_sphingosine_kinase_1_(Sphk1).	0.00705354	0.0430687	0.557304	0.000802933	0.00191156	0.12521	216.4	218	192.4	186.8	190.6	171.9	224.9	226.2	242.8	171.8	202.2	209.5	162.2	201.8	179	212.8	175.9	204.9	168.1	199.6	183.7	200.3	165.9	186.2	255.6	245.9	204.8	230.4	343.4	356.6	294.7	254.1	242.1	175.6	167	187.5	251.3	242.9
6350278	C	LOC361128	XM_341415.2	361128	Rattus_norvegicus_similar_to_TR4_orphan_receptor_associated_protein_TRA16_(LOC361128).	0.00623079	0.120437	0.873598	0.1075	0.0405134	0.919962	2138.4	2397.5	2075.9	1926	2181.4	1882.3	1829.6	2382.3	2857.8	1942.2	2264.5	2198.4	2162.1	2031	2303.1	1693.7	2191.7	2229.4	1263.6	1024.8	2229.4	1733	1842.4	2092.2	2455.4	2262.7	2664.4	2570.3	2648.7	3347	3235.2	2929.1	3843.2	2377.2	2448.4	2268	2532.4	1983.5
6900411	C	Adm	NM_012715.1	25026	Rattus_norvegicus_adrenomedullin_(Adm).	0.00602535	0.205804	0.939382	0.127335	0.0689269	0.923987	1280.5	723.1	755.9	515.5	931.2	674.7	899.6	892.2	796.4	736	808.5	667.8	473.1	700	593.9	709.2	659.1	588.5	685.3	444.2	745.8	794.4	618.2	523.9	943.8	1697	1165.3	991.9	923	1181.9	1010.8	933.9	932.4	1015.1	864.8	737.8	1112.1	1455.9
7040112	C	Tnfrsf12a	NM_181086.2	302965	Rattus_norvegicus_tumor_necrosis_factor_receptor_superfamily,_member_12a_(Tnfrsf12a).	0.00355712	0.0451665	0.836642	0.0367044	0.00482322	0.858661	1040.1	701.4	585.1	451.8	978.4	612.7	524.5	1196.1	1928.4	380.6	1113.1	1021.1	332.9	532.5	869.7	493.3	465.2	909.9	227.8	369.1	640	390.5	333.9	410.1	991.9	760.1	927.9	1280.5	1938.4	3157.2	1967.8	1733.9	2204.6	963.8	782.9	607.2	1474.6	854.7
50309	D	RGD1564664	XM_001078667.1	499839	Rattus_norvegicus_similar_to_LOC387763_protein(RGD1564664_predicted).	0.000100926	0.00963667	0.67279	0.0588718	0.000330355	0.432512	1277.4	774.6	652	586.5	907.2	652.9	423.3	775	971.6	487.4	497.4	883.3	546.3	519.7	540	423.1	471.1	510.7	252.4	307.9	531.3	495.5	403.2	468.3	2409.3	1066.1	1490.5	2474.5	1219.3	2500.2	1424.4	950.1	2650.3	392.2	523.5	554.5	1807.6	2006.1
780673	D	Ier2	NM_001009541.1	494344	Rattus_norvegicus_immediate_early_response_2_(Ier2).	2.79195e-05	0.226879	0.752738	0.119704	0.183345	0.538096	926.6	503.6	590.9	430.2	823.3	566	784.6	729.3	772.6	531.9	694.7	674.7	391.5	640.8	622.4	639.5	705.1	606.9	578.5	566.6	569.4	563.1	611.5	529	2029.8	1474.6	1120.4	902.3	1031.2	1374.5	964.7	792.7	919.9	903.5	762.7	822.6	970.7	1336
1050736	D	Klf4	NM_053713.1	114505	Rattus_norvegicus_Kruppel-like_factor_4_(gut)_(Klf4).	0.000563294	0.0637526	0.572466	0.392273	0.00371166	0.556347	478.4	499.9	239.8	242.4	298.1	234	249.2	303.1	295.7	236.2	261.1	279.5	201.2	256.1	244.5	267.4	241.1	247.7	186	204.7	242.5	274.3	235.1	219.2	638.8	436.6	453.9	1336.8	434.3	620.5	517.2	369	757.5	224.8	247.7	244.1	472.8	525
1170392	D	Arc	NM_019361.1	54323	Rattus_norvegicus_activity-regulated_cytoskeleton-associated_protein_(Arc).	0.000479998	0.147225	0.653153	0.149759	0.045531	0.557506	530	404.9	301.3	192.8	319.2	202.6	197.5	243.6	389	198.1	202.6	235.2	203.7	205.9	282.9	180.4	176.7	311	223.4	376.7	205.4	186.7	221.1	187.5	713.1	576.2	655.2	1367.1	484.8	602.1	632.3	335.7	637.6	235.5	204.8	303.4	584.1	932.8
1190154	D	Fos	NM_022197.1	314322	Rattus_norvegicus_FBJ_murine_osteosarcoma_viral_oncogene_homolog_(Fos).	1.51794e-07	0.113288	0.836642	0.472343	0.014442	0.556608	1107.6	1996.3	1051.9	863.2	1329.5	870.5	973.2	1185.3	1336	761.8	880.8	1169.8	952.2	938.6	872.4	771.3	881.9	868.1	975.8	865.2	747.9	696.7	762.7	746	5066.9	2048.7	2901.1	8290.1	2476.3	3146.1	3500.3	1927	4603.9	1420.2	1602.9	1610.4	1570.7	2070.3
1400450	D	RGD1563344	XM_001074167.1	498803	Rattus_norvegicus_similar_to_OTU_domain_containing_1(RGD1563344_predicted).	0.000362767	0.205788	0.486009	0.015294	0.00474882	0.432602	1066.5	917.8	614.1	831.5	730.2	559.6	596.6	639.3	862.4	579.6	581.4	652	595.2	540.2	689	652.2	508	594.8	624.8	639.3	672.5	602.6	635	544.2	1123.5	844.4	935.9	1927	947.9	1246.1	955.4	1144.2	1382.8	708.6	782.1	547.7	1233	1506.8
1410113	D	Dusp14	XM_340861.3	360580	Rattus_norvegicus_dual_specificity_phosphatase_14(Dusp14_predicted).	0.00886803	0.405764	0.869617	0.624177	0.39573	0.428417	110.3	103	105.7	116.5	106.5	116.9	106.1	129.7	119.3	104.5	106.5	118.2	120	105.5	108.4	119.8	123.6	107.1	96.9	103.6	105.7	109.6	117.9	113	126.5	134.6	120.5	141.6	148.2	122.9	125.2	114.6	135.4	117	121.5	106.8	119.6	120.8
1500072	D	Hbegf	NM_012945.1	25433	Rattus_norvegicus_heparin-binding_EGF-like_growth_factor_(Hbegf).	0.000915497	0.0551138	0.660081	0.0588718	0.0138048	0.535335	1288.9	435.6	326.2	291.8	548.3	282.4	269.8	374.1	1152	300.4	347.3	561.2	228.9	338.4	530.9	325.1	228.4	602.1	229.6	355.5	330.2	251.9	226.5	214.2	1140.9	721.9	722.8	1642.8	1255.6	2675.8	1595	897.3	2406	383.4	309.3	283.6	1471.1	1032.2
1990132	D	Egr1	NM_012551.1	24330	Rattus_norvegicus_early_growth_response_1_(Egr1).	0.00021826	0.00202985	0.5246	0.115875	0.000628173	0.418309	3619.8	1562.1	1264.4	1028.4	2301.8	946.2	876.3	1184.2	1369.6	805.4	1055.9	865.9	709.8	890.2	903.5	813.8	811.1	1168.2	919.4	1086.3	732	788.2	980	678.9	6456.1	4293.9	4634.1	2633.7	1977.4	2664.4	1877.8	1073	1797	886.1	956.3	940.9	3177.1	5404
2360358	D	Btg2	NM_017259.1	29619	Rattus_norvegicus_B-cell_translocation_gene_2,_anti-proliferative_(Btg2).	2.09346e-06	0.411354	0.418703	0.285842	0.451062	0.341528	742.8	642.2	612.9	471.8	565	483.3	633.6	583.5	673.7	774.6	529.4	465	596.4	650.9	645.8	592.2	457	534.1	681.4	636	895.5	526.4	562	533.6	2867.1	1563.7	1481.7	1721.7	878.7	1487.8	905.4	769.5	1256.2	806.1	980	672.3	1032.2	1232.4
3060300	D	Myd116	NM_133546.1	171071	Rattus_norvegicus_myeloid_differentiation_primary_response_gene_116_(Myd116).	0.00324052	0.0918194	0.870977	0.119735	0.00656564	0.738269	628.7	562.7	320.5	297.2	389	266.9	305.6	397.7	438.5	253.7	363.6	304.1	278.7	280.6	262.5	279.5	208.1	303.5	288.1	216.5	402.8	234.2	273.9	269.4	949.1	539.6	534.5	937.7	487.4	807.8	433.9	331.9	741.5	362.1	295.2	398.8	612.6	647.6
3520341	D	Per1	XM_340822.2	287422	Rattus_norvegicus_period_homolog_1_(Drosophila)_(Per1).	0.0084839	0.191181	0.836642	0.936108	0.00254777	0.556347	1021.1	953	761.6	657.2	1001.6	674.3	545.6	676.5	785.2	835.4	799.1	705.7	545.4	637.6	675.7	501.8	574	605.7	498.8	671.3	681.6	591.1	714.2	642.8	1084	959.3	853.2	1309	648.9	1027.3	932.4	956.3	1213	800.9	701.9	823.3	1008.6	1249.5
4280593	D	Coq10b	NM_001009671.1	301416	Rattus_norvegicus_coenzyme_Q10_homolog_B_(S._cerevisiae)_(Coq10b).	8.14524e-05	0.0391999	0.175987	0.0588718	0.00191156	0.225168	2215	2004.9	1518.6	1864.1	1768.7	1587.9	1743.5	2023	2321	1872	1649.7	1960.4	1695.4	1625.4	1582	1635.7	1462.6	1597.4	1786.5	1693.7	1952.1	1432.8	1523.5	1495.8	3259.8	1904.7	2134.5	5442	2740.5	4464.8	3459.6	2495.5	4073.6	1500.2	1761.6	1646.8	2796.5	2599.2
4670671	D	Zfp36	NM_133290.2	79426	Rattus_norvegicus_zinc_finger_protein_36_(Zfp36).	0.00560861	0.17056	0.842533	0.99622	0.101083	0.623833	2236.3	3616	2020.4	1692.8	2375.6	1753.3	2000.7	2234.4	2507.5	1717.5	1958.1	2481.4	1948.3	1988.9	1755.5	1710.9	1741.4	1834.9	1655.2	1581.1	2337.7	1438.7	1859.2	1796	9268.6	3362.7	3870.4	7845	2568.7	4501.6	2195.9	2134.5	5099.3	2579.6	1746.4	2016	2528.8	2387.2
6220435	D	Dusp1	NM_053769.2	114856	Rattus_norvegicus_dual_specificity_phosphatase_1_(Dusp1).	1.40483e-07	0.0543085	0.283844	0.104563	0.00442863	0.0921924	3256.2	1712.7	1020.2	1080.9	1200.4	840.3	996.9	1118.9	1255.6	1100.7	815.4	1279.4	958.8	981.8	910.8	1057.9	874.9	789	1409.4	1494.3	1635.7	953.9	914.3	859.4	11330.7	5580.3	6425.2	5580.3	2416.5	3786.5	3602.7	2950.5	2765.7	1507.5	1318.4	1859.2	3766.2	9053.9
6370088	D	RGD1565319	XM_001070153.1	309161	Rattus_norvegicus_similar_to_Delta-interacting_protein_A_(Hepatitis_delta_antigen_interacting_protein_A)(RGD1565319_predicted).	0.00126306	0.0498479	0.816102	0.0401279	0.00474882	0.579165	661.8	357.7	270.9	257	451.2	339.2	235.8	470.5	729.6	223.7	316.4	493.6	217.9	276.8	313.9	226.4	235	380.5	204.6	261.5	321.1	211.8	217	220.2	764.1	442.9	526	925.3	802.6	1537.1	654.2	490.5	1091.7	306	270.6	372.5	796.7	714.2
6380465	D	Egr2	NM_053633.1	114090	Rattus_norvegicus_early_growth_response_2_(Egr2).	0.00775502	0.0478825	0.884855	0.0236677	0.0078579	0.503916	2486.2	793	867.4	525.2	1469.4	832.5	799.8	1087.3	1288.1	593.9	802.9	633.3	534.5	664.1	753.9	638.1	569.2	818.7	559.8	520.3	772.3	672.7	652	652	2351.4	1603.8	1920.2	1623.7	1549	2309.1	1153.7	761.2	1116.2	1013.2	786.9	799.8	2839.9	3526.4
6550400	D	Junb	NM_021836.2	24517	Rattus_norvegicus_jun_B_proto-oncogene_(Junb).	1.51567e-06	0.0410984	0.400923	0.474298	0.00903289	0.316264	1898.4	2125.2	1306.9	1342.9	2203.1	1186.5	1310.2	1800.3	2040.8	1571.5	1655.8	1675.1	1073.9	1319.5	1325.9	1535.5	1213.5	1187.6	1253.8	1169.8	1614.2	1354.1	1630.7	1217.5	9438.1	3165.8	4042.5	8340.6	3237.8	5046.9	3168.4	2735.3	4519.5	1494.3	1520.9	1570.7	2664.4	3090.6
6620008	D	RGD1559787	XM_576514.2	501099	Rattus_norvegicus_similar_to_serum_response_factor(RGD1559787_predicted).	0.00802061	0.304269	0.418703	0.032095	0.399876	0.281168	1984.7	1108.1	1253.8	1256.9	1347.7	1269.3	1495.8	1307.6	1552.9	1414.5	1289.5	1220.6	1296.6	1405.2	1321.5	1290.1	1176.9	1415.9	1602.1	1541.5	1530.2	1314.5	1354.1	1314.5	1589.7	1459.8	1631.5	2024.4	2128.1	2618.9	1622.5	1546	1663.5	1340.4	1347.1	1554.6	2068.9	2342.5
6620373	D	Phlda1	NM_017180.1	29380	Rattus_norvegicus_pleckstrin_homology-like_domain,_family_A,_member_1_(Phlda1).	0.00351539	0.110335	0.557304	0.141792	0.0222873	0.471043	256.6	178.8	139.3	154.1	133.9	122.8	143.5	147.2	193.2	143.4	153	145.7	146.4	138.4	153.2	131.1	110.9	153.1	111.4	119.1	150	117.7	149.5	143.2	252.7	180.9	168.1	265.2	185.1	367	252.1	256.1	298.2	146.8	139.9	116.6	271.2	201
380739	E	Hmga1	NM_139327.1	117062	Rattus_norvegicus_high_mobility_group_AT-hook_1_(Hmga1).	0.00553777	0.079424	0.564929	0.338611	0.189478	0.804396	221.6	367	198.5	196.2	205.5	200.2	200.1	263.9	362.6	201.9	216.5	218.3	244.8	258.1	318.6	194.6	199.4	351.9	179.6	206.5	271.7	158.3	223.1	205.3	207.2	210.7	233.1	504.5	308.1	422.9	536.2	433.7	906.1	342	306.2	246.9	266.6	163
450435	E	Jub	NM_053503.1	85265	Rattus_norvegicus_jub,_ajuba_homolog_(Xenopus_laevis)_(Jub).	0.00822149	0.265818	0.353878	0.0693779	0.320489	0.368253	254.1	303.3	259.4	218.6	230.6	241.5	198.6	249.3	305	226.3	266.7	253.7	239.3	223.6	250.3	199.9	192.2	301.5	207.3	276.5	280.2	201.7	219.8	236	269.3	220.9	259.9	435.7	300.5	470.7	421.4	338.7	487.4	288.3	214.2	243.7	243.2	251.1
630438	E	Lrrfip2	NM_001024761.1	301035	Rattus_norvegicus_leucine_rich_repeat_(in_FLII)_interacting_protein_2_(Lrrfip2).	0.00553777	0.105578	0.717205	0.361016	0.0260476	0.568575	384.4	439.1	382.4	326.3	404	428.1	437.7	437.5	534.9	419.4	453.9	418.1	372.6	403.4	469.3	416	447.7	397.7	395.4	522.6	441.9	402.4	383.6	396.5	350	497.4	376.9	561.6	539.8	517.9	537.5	587	704.5	482.3	573.2	537.1	384.8	368.3
780369	E	Cdr2	NM_001025682.1	308958	Rattus_norvegicus_cerebellar_degeneration-related_2_(Cdr2).	0.00232984	0.231124	0.572378	0.28041	0.256071	0.478888	230.4	234.4	177.1	213	167.9	199.2	212.2	241.4	251.9	202.9	199.2	214.4	210.8	191.6	207	170.1	193.8	222	240.8	230.3	261.2	190.6	165.4	203.5	205.6	200.7	201.2	332.9	279.6	303	283.1	269.5	421	264.5	259.9	282.9	227.6	253
840546	E	Nr4a2	NM_019328.3	54278	Rattus_norvegicus_nuclear_receptor_subfamily_4,_group_A,_member_2_(Nr4a2).	6.06642e-08	0.00832794	0.000181925	0.489769	0.530493	0.226509	290.1	245	210.2	224.4	309	221.2	260.2	308.8	270.2	251.6	247	288.4	240.8	241.4	240.4	248.3	293.8	248	321.9	268.4	239.4	297.1	260.4	241.9	377.7	223.3	324.8	1156.8	751.2	576.5	917.8	718	843.5	274.9	285.7	297.2	298.6	608.2
1230128	E	Nr4a3	NM_031628.1	58853	Rattus_norvegicus_nuclear_receptor_subfamily_4,_group_A,_member_3_(Nr4a3),_transcript_variant_1.	0.00399628	0.169933	0.283844	0.721909	0.0441783	0.419361	378.6	429.3	466.4	354.6	532.6	431.4	256.3	432.1	496.5	463.7	263.4	507.8	420.8	312.1	360.3	189.4	270.1	403.7	300	480	362.3	205.2	348	421.2	822.6	246.1	638.3	2157.9	964.2	1112.6	809.1	896.6	1201.9	271.1	274.1	469.4	569.4	1144.2
1240041	E	Egr4	NM_019137.1	25129	Rattus_norvegicus_early_growth_response_4_(Egr4).	0.000109367	0.0815184	0.160529	0.650641	0.0204009	0.323201	155.4	195.8	137.6	141.5	285.2	133.7	132	219	235.3	169.2	141.2	144.4	126.1	143.4	151.6	128.5	128.8	135.5	157.8	157.6	144.2	122.7	141.1	139.5	230	144.1	257.4	757.3	419.4	301	462.2	312.1	388	155	144.6	169	217.4	454.1
1240086	E	RGD1564130	XM_347206.3	368042	Rattus_norvegicus_similar_to_TBP-associated_factor_172_(TAF-172)_(TAF(II)170)(RGD1564130_predicted).	0.00392734	0.0563691	0.833946	0.643582	0.12741	0.457986	377.2	357.1	332.9	332.8	317.7	314.2	338.5	346.8	391.7	319.3	351.6	379.4	409.6	410	372	393.7	361	386.4	443.8	453.8	296.9	367.4	364.7	348.2	394.6	355.2	324.9	477.2	458	463.1	446.4	522.3	530.6	482.8	429.9	403.2	319.4	352.8
1240538	E	Nfil3	NM_053727.2	114519	Rattus_norvegicus_nuclear_factor,_interleukin_3_regulated_(Nfil3).	6.33552e-05	0.788641	0.696948	0.96995	0.0678252	0.281168	1443.7	951.3	888	839.9	1094.6	932.8	1048.8	1134.9	1175.8	1084	915.8	1167.7	789.4	1029.3	992.5	1162.4	849.2	878.7	1442.1	1101.6	1401.6	1082.4	1059.4	882.8	1372.6	1456.8	1319.5	1717.5	1408	1574.7	1720.8	1654.2	1849.6	1341.1	1286.3	1419.6	1225.6	1740.5
1340600	E	Elmo1	XM_001059750.1	361251	Rattus_norvegicus_engulfment_and_cell_motility_1,_ced-12_homolog_(C._elegans)(Elmo1_predicted).	0.00399628	0.255513	0.646777	0.857079	0.394899	0.810753	296.2	299.9	225.3	214.9	257.1	217.9	247	248.3	236.2	299.6	273.6	231.5	251.8	269.3	304.7	264.5	265.5	251.1	270.4	243.6	275.2	231.8	268.9	246.9	266.1	258.1	249.6	349.8	325.3	240.6	304.9	320.8	384.2	362	391.8	410.4	234.7	250.7
1400286	E	RGD1310311	NM_001014197.1	362746	Rattus_norvegicus_similar_to_chromosome_14_open_reading_frame_104_(RGD1310311).	0.00151832	0.0584923	0.517231	0.777005	0.407026	0.692855	717.7	511.3	587.6	607.2	586.5	604.8	628.5	685.8	666.9	571.8	573.2	631.6	711.2	639.8	676.3	610	601.6	592.2	746.9	625.9	566.6	566.6	497.9	523.2	701.6	735	734.7	1118.9	877	856.5	1018.1	848.5	759.8	555.2	532.5	654.7	629.2	890.2
1850551	E	Vgf	NM_030997.1	29461	Rattus_norvegicus_VGF_nerve_growth_factor_inducible_(Vgf).	0.000343874	0.280095	0.46741	0.453018	0.165985	0.652037	157	207.8	151.4	122.9	146.7	148.7	145.5	162.1	184.6	132.9	154.6	146.8	144.6	148.6	165.5	160.7	127.2	190	108.7	148.2	172.2	145	147.1	135.8	141	157.8	148.6	262.9	182.6	215	252.4	236.3	344.5	233.6	201.9	223.9	195.7	151.9
1980500	E	Scg2	NM_022669.1	24765	Rattus_norvegicus_secretogranin_II_(chromogranin_C)_(Scg2).	6.82097e-06	0.356867	0.274705	0.679816	0.434904	0.76425	599.1	728.6	477.8	601.1	625.7	467.8	471.4	428.3	443.6	656.2	566	690.1	481.2	457.5	538.4	588.6	630.9	603.5	441.7	570.1	487.6	583.7	676	557.7	741.2	509.8	592.2	1171	800.9	701.4	1405.8	1253.2	1230	977.3	1030.3	886.1	622.4	701.4
2100050	E	RGD1308967	XM_232748.4	313019	Rattus_norvegicus_similar_to_hypothetical_protein_MGC16491(RGD1308967_predicted).	0.00752964	0.0308543	0.473868	0.140661	0.031677	0.556892	152.9	131.1	148.8	135.2	181.2	138.9	149.9	159.3	162.7	138.5	159.4	143.7	133	143.5	139.1	132.8	132.7	144.5	128.9	148.1	132.3	130.9	136.3	137.6	144.2	150	168.1	206.9	193.9	189.6	201.5	154.5	177.6	129.5	137.8	144.2	166.3	169.1
2140307	E	Adamts9	XM_232202.3	312566	Rattus_norvegicus_a_disintegrin-like_and_metalloprotease_(reprolysin_type)_with_thrombospondin_type_1_motif,_9(Adamts9_predicted).	0.00399628	0.177568	0.879329	0.0269586	0.31413	0.527162	459.7	409.4	371.8	385.7	341.8	330	328.1	337.5	368.4	298.4	382.2	396.9	332.2	446.4	342.1	371.8	369.5	360.1	356.1	377.2	251.6	298.1	292.4	299.1	493.5	399.7	422.7	560	529.6	430.1	420.8	418.6	635.2	395.5	359.2	409	296.5	461.4
2450128	E	Spry2	NM_001012046.1	306141	Rattus_norvegicus_sprouty_homolog_2_(Drosophila)_(Spry2).	0.00120964	0.435969	0.987809	0.429217	0.823034	0.821137	898.1	488.2	748.2	550.8	793	765.1	753.7	662.8	890.6	739.1	764.7	793.8	689.5	834.3	821.2	715.1	812.7	953	849.9	638.6	648	769.9	729.6	786.6	1174.1	883.7	768.3	966.5	955.4	1223	1157.8	1112.6	1184.8	872.8	1049.7	977.8	802.6	962.2
2510193	E	Gprc5a	XM_001071868.1	312790	Rattus_norvegicus_G_protein-coupled_receptor,_family_C,_group_5,_member_A_(Gprc5a).	4.9519e-05	0.0162382	0.033408	0.566438	0.168536	0.736405	132.6	135.2	106.2	108.5	106.9	116	123.2	115.8	158.1	154.7	107.7	123.6	112.3	112.2	131.2	127.9	114	131.8	109.9	117.9	119.1	112.7	103.8	113.3	111.8	118.9	126.2	282.6	153.5	293.9	291.1	223.7	422.6	121.2	130.5	142.4	144.9	140.8
2680112	E	Adrb1	NM_012701.1	24925	Rattus_norvegicus_adrenergic,_beta-1-,_receptor_(Adrb1).	0.00705354	0.46671	0.836642	0.783387	0.427005	0.418956	114.5	110	123.2	114.9	108	105.8	114.7	121.6	116.4	103.1	115.9	111.7	123.4	118.6	106.9	114.7	121.5	128.8	115.5	118.5	124.2	117.9	116.1	99.9	122.5	112.8	119.8	149.4	135.6	134.6	131.3	127.9	127.2	123.2	120.2	149.7	122.6	121.6
2680446	E	RGD1561967	XM_573497.2	498272	Rattus_norvegicus_similar_to_UDP-N-acteylglucosamine_pyrophosphorylase_1_homolog(RGD1561967_predicted).	0.00623079	0.0165059	0.270717	0.46625	0.00780176	0.0299045	703	744.7	627.1	608.8	616	709.5	713.4	716.5	900.6	692.4	726.8	728.9	736.6	676.7	746.3	764.1	783.2	799.8	778.3	741.5	829.7	697.7	649.4	751.4	683.9	673.5	703.3	948.7	831.8	988.8	1222	975.4	1267.4	743.1	640.8	892.2	783.2	699.7
2690093	E	Tubb6	NM_001025675.1	307351	Rattus_norvegicus_tubulin,_beta_6_(Tubb6).	0.00357124	0.0595725	0.685559	0.16488	0.00825871	0.446562	1383.5	1799.4	968	892.5	1504.5	974.1	1011.4	1653.4	1984.7	835.8	1784	1574.7	937.3	1303.1	1165.3	1249	1131.6	1454.2	882.8	1176.9	1066.1	785.9	968.6	1040.1	1674.1	1378.6	1131.6	2608.5	1954.8	2590.4	2752.8	2521.6	3025.4	1655.8	1147.7	1147.7	1325.3	1341.1
3060338	E	Nptx2	XM_221901.3	288475	Rattus_norvegicus_neuronal_pentraxin_II(Nptx2_predicted).	0.000356554	0.166741	0.473868	0.967736	0.338849	0.663421	231.3	382.8	302.4	280.9	326.2	210	245.1	323.2	576.4	272.2	347.7	286.1	302.1	323.8	371.3	233.1	344.4	311.2	259.9	470.5	329.8	203.7	272.5	284.8	318.5	213.1	360.5	856.5	439.1	415.7	979.2	630.9	1357.3	614.1	647.1	825.3	295.4	248
3060541	E	Npas4	NM_153626.1	266734	Rattus_norvegicus_neuronal_PAS_domain_protein_4_(Npas4).	1.45931e-05	0.220363	0.270717	0.38692	0.00800179	0.0778883	131.7	168.3	135.8	130.4	175.1	129.7	130.1	144.4	141.4	166.1	123.1	123.9	124.9	123.6	137.6	124.2	131.6	134.9	150.2	136.7	152.4	128.2	124.7	121	383.2	144.5	240.4	2013.1	420	435.5	540.4	249	633.8	160.2	146.1	213.6	185.2	310
3190577	E	Nr4a3	NM_017352.1	58853	Rattus_norvegicus_nuclear_receptor_subfamily_4,_group_A,_member_3_(Nr4a3),_transcript_variant_2.	6.06642e-08	0.022172	0.000442923	0.814449	0.717377	0.900682	141.3	216.6	125.9	140	135.2	142.6	133.1	147.7	143.7	176.7	145.8	132.6	140.7	154.5	142.5	137.5	141.8	144.5	140.7	157.3	153.9	142.2	139.3	138	159.2	134.7	154.9	640.5	353.3	260	607.2	412.7	667.8	206.5	184.6	228.6	161.1	177.1
3390672	E	Bdnf	NM_012513.2	24225	Rattus_norvegicus_brain_derived_neurotrophic_factor_(Bdnf).	4.39162e-06	0.0949379	0.187184	0.43969	0.452226	0.710135	237.8	315	343.7	224.6	435.9	236.9	269.4	368.8	605.7	322.2	289.2	306.5	273.3	275.6	329.7	246.7	243.3	284.6	238.1	323.2	390.1	261.3	298.2	277.2	457.3	229.4	405.8	1744.4	790.3	821.2	898.8	1309	1657.6	350.5	490.2	739.1	357.1	458.7
4070403	E	Prss23	NM_001007691.1	308807	Rattus_norvegicus_protease,_serine,_23_(Prss23).	0.00962017	0.125507	0.660081	0.0770721	0.13072	0.701658	1091.7	1274.3	853.7	1190.6	1104.5	863.2	1129.9	1225	1353.5	796.1	1098.5	1093.6	1233.5	1322	1063.7	1079.5	1144.7	1006.9	1318.4	1419.6	885.7	871.8	858.7	725.3	1122	961	1145.3	2237.8	1558.4	1367.1	1941	1976.2	2534.4	1233	1434.3	1028.4	1132.6	1229.1
5080056	E	Prok2	NM_138852.1	192206	Rattus_norvegicus_prokineticin_2_(Prok2),_transcript_variant_2.	0.000926108	0.0777358	0.270717	0.657339	0.177314	0.506352	119.4	130.2	122.1	136.1	131.5	119	122.5	139.8	138.8	134	121.6	118.3	127.5	134.7	142.3	124.1	129.2	137.9	124.9	129.5	123.2	119.1	131.2	124.9	138.4	124.1	125.9	196.8	135.2	237.3	323.7	164	333	152.1	141.2	144.1	137.6	122.8
6420735	E	Abra	NM_175844.2	286965	Rattus_norvegicus_actin-binding_Rho_activating_protein_(Abra).	6.06642e-08	0.00202985	9.42751e-06	0.35169	0.437191	0.940064	113.5	114.8	118.8	115.1	117.6	118.1	115.1	124.5	123.6	118.5	115.6	120.8	122.9	121.8	119.4	123.8	116.7	123.2	117.3	112.3	126.2	114.3	123.4	125.6	107.8	117.7	117.3	1046.1	406	338	402.2	520.5	337.5	121.4	136.4	121.9	122.6	124.9
[truncated: 34 more columns]
