# Supplementary material for: Kainic Acid Induces mTORC1-Dependent Expression of Elmo1 in Hippocampal Neurons
Source: Mol Neurobiol. 2016 Mar 19;54(4):2562–78. doi: 10.1007/s12035-016-9821-6 (PMC5390005; doi:10.1007/s12035-016-9821-6)
Supplement: Supplementary file 2 — (XLS 25 kb) [file 12035_2016_9821_MOESM2_ESM.xls]

## Sheet: Gene_list_RvsC_(FDR1%)
Supplementary Table 2. A table listing the results of two-way ANOVA (followed by correction for multiple comparisons) for rapamycin. The lists include: those genes altered by R treatment (FDR <1%, R versus C), by time and with interaction between the factors; the fold change over control in each time-point of the experiment. P-values obtained from two-way ANOVA were further corrected using Bonfer…
Illumina_probe	Gene_cluster	Gene_symbol	Accession	GeneID	Description	KA_treatment_Two_way-ANOVA_FDR	KA_time_Two_way-ANOVA_FDR	KA_interaction_Two_way-ANOVA_FDR	R_treatment_Two_way-ANOVA_FDR	R_time_Two_way-ANOVA_FDR	R_interaction_Two_way-ANOVA_FDR	C_0.5h_1_signal	C_0.5h_2_signal	C_0.5h_3_signal	C_0.5h_4_signal	C_0.5h_5_signal	C_0.5h_6_signal	C_2h_1_signal	C_2h_2_signal	C_2h_3_signal	C_2h_4_signal	C_2h_5_signal	C_2h_6_signal	C_6h_1_signal	C_6h_2_signal	C_6h_3_signal	C_6h_4_signal	C_6h_5_signal	C_6h_6_signal	C_24h_1_signal	C_24h_2_signal	C_24h_3_signal	C_24h_4_signal	C_24h_5_signal	C_24h_6_signal	K_0.5h_1_signal	K_0.5h_2_signal	K_0.5h_3_signal	K_2h_1_signal	K_2h_2_signal	K_2h_3_signal	K_6h_1_signal	K_6h_2_signal	K_6h_3_signal	K_24h_1_signal	K_24h_2_signal	K_24h_3_signal	R_0.5h_1_signal	R_0.5h_2_signal
1660433	B	Penk1	NM_017139.1	29237	Rattus_norvegicus_proenkephalin_1_(Penk1).	0.000681435	0.344667	0.851068	0.000802933	0.110978	0.321475	875.6	418.9	423	399.4	697	406.4	781.5	697.2	705.1	365	867	637.8	405.2	562.5	639	906.5	570.9	578.9	463.7	347.5	1162.4	771.6	514.6	485.5	541.5	1035.6	585	949.6	2141.3	1178.4	1714.5	1349	1677.1	1240.1	1823.3	1244.8	510.5	708
6220168	C	Sphk1	NM_133386.2	170897	Rattus_norvegicus_sphingosine_kinase_1_(Sphk1).	0.00705354	0.0430687	0.557304	0.000802933	0.00191156	0.12521	216.4	218	192.4	186.8	190.6	171.9	224.9	226.2	242.8	171.8	202.2	209.5	162.2	201.8	179	212.8	175.9	204.9	168.1	199.6	183.7	200.3	165.9	186.2	255.6	245.9	204.8	230.4	343.4	356.6	294.7	254.1	242.1	175.6	167	187.5	251.3	242.9
460519	-	LOC304131	NM_001013979.1	304131	Rattus_norvegicus_similar_to_C21ORF7_(LOC304131)	0.0164531	0.0044937	0.000697767	0.00461	0.0437038	0.178017	179.3	146.8	132.3	111.8	122.8	132.1	116.9	120.2	150.9	131.4	118.6	125.8	133.1	130.3	127.7	128.7	138.8	120.7	114.4	138.2	138.7	130.2	128.7	139	150	134.6	154.9	110	136.9	111.7	167	161.8	194.8	201.4	184.2	185.5	161	185.7
[truncated: 34 more columns]
